# Supplementary material for: Expanding the Phenotype of the CACNA1C-Associated Neurological Disorders in Children: Systematic Literature Review and Description of a Novel Mutation
Source: Children (Basel). 2024 Apr 30;11(5):541. doi: 10.3390/children11050541 (PMC11119747; doi:10.3390/children11050541)
Supplement: Supplementary file 1 [file children-11-00541-s001.zip]

Archive with 1 entries (1 files):
- children-2963101-supplementary.pdf
